# Supplementary material for: Transcriptome analysis reveals candidate genes involved in luciferin metabolism in Luciola aquatilis (Coleoptera: Lampyridae)
Source: PeerJ. 2016 Oct 4;4:e2534. doi: 10.7717/peerj.2534 (PMC5068357; doi:10.7717/peerj.2534)
Supplement: File S1 [file peerj-04-2534-s001.xlsx]

## Sheet: Sheet1
EC number	Gene name	Primer name	Primer sequence (5'-3')	Product size (bp)
EC: 3.2.1.21	B-glucosidases	c14185_Bglu-F	ATGCTGCAGACGATACGAACATC	819
		c14185_Bglu-R	TCAAGAAATTCTTTCTGTATTTGGCG
		c11559_Bglu-F	ATGGTAACAATGTACCATTGGG	1049
		c11559_Bglu-R	CGTCTTGTTTTAATTAGCTTTTTATAAAA
EC:1.14.18.1	Phenoloxidases	c14353_Pheox-F	ATGGCTCAAGAAAACATCAAAAACCA	2058
		c14353_Pheox-R	ATTGCGGGCGCGTGGTC
		c14376_Pheox-F	ATGGCCGCCGCCAACAAG	2046
		c14376_Pheox-R	CTGTCTGCGTACTGTGCGG
EC: 1.13.12.7	Luciferases	c10041_Luc-F	ATGGATGACGATAAAAATATTGTTGTTGG	1635
		c10041_Luc-R	TTACATCTTAGCTTGAGGTTTCATCA
		c13054_Luc-F	ATGAGTGCGAATATTCAGTATGGT	2022
		c13054_Luc-R	CTATAGCCTGGATCTTGGTTTTTG
EC: 3.1.2.-	Thioesterases	c9513_ACoAThio-F	ATGCTTTCATTATCAAGAGTCTTTAAAAG	450
		c9513_ACoAThio-R	TTAACGATATAAATATTTTGTATGACTTCCTTT
		c13177_ACoAThio-F	ATGTCTTTTAATATAATCCGAACACTCAG	1374
		c13177_ACoAThio-R	TTAATTTTTTTCACTAGATTCTGTATGTAGATAA
N/A	Luciferin regenerating enzyme (LRE)	c10156_LRE-F	ATGTCACCTACCGTTGAAATTGTAACG	921
		c10156_LRE-R	CTACAATTTTACGTTTGCACAAGGAAGG
		c12106_LRE-F	ATGAAGCCAATAGTTGAAGAAATCGC	930
		c12106_LRE-R	TTATAACTTAACTCTATCACCGGGTAAA
		c8279_LRE-F	ATGGCTCCTGTTGTAGAAGAAC	927
		c8279_LRE-R	TAACACAGCTGCATCACCAGG
N/A	Elongation factor 1-alpha (internal control)	c11516_EF1-F	ATGGGCAAAGAAAAGGTTCATATTAAC	1383
		c11516_EF1-R	TTTCTTCTTCTGTGCTTTTTTCGGC
