# Supplementary material for: Transcriptome analysis reveals candidate genes involved in luciferin metabolism in Luciola aquatilis (Coleoptera: Lampyridae)
Source: PeerJ. 2016 Oct 4;4:e2534. doi: 10.7717/peerj.2534 (PMC5068357; doi:10.7717/peerj.2534)
Supplement: File S4 [file peerj-04-2534-s004.fas]

>c14185_g1_i1|m.15351
MLQTIRTSKNDTSNSGQTFTRKGSLRRVVTSELNKDNIFGRQNEDVSNFYKIVHQEYIIL
AEYKMVISENIKSVYVIPSKESSFVWFGVIFIRSGLYEDGIFRFNIVLPDSFPDGEHPKV
VFQSEVFHPVINESNNELNLLKGFPTWTKGKQHIWQVIKYISWVFYNCEGAIPHAVNEDA
ANLYKDNLEAFKEKAKESVKKSVEELYNPPPNNDKHYITFERYNPEIHDPVKTLMINELN
SNAHDTVGHSWVSPGSFKPLSRPPSPNTERIS*
>c11559_g1_i1|m.9194
LINELLANDIQPMVTMYHWELPQSLSNMGGFTNEKIVQWFKEYARVLFENFGDRVKMWIT
FNEPRIKCDYGYSTGQFAPGLTESGIANYLCNHNMLNAHARVYHLYRSRFKKQQKGRVGI
TIDCQWYEPGSNFINDQNAAAIQRDFNIGRAIHPILSKHGDYPKIMREMIDSRSKKEGFR
KSRLPKFTPKEKELLKGSIDFLAINHYTTFLSYYKSAEIGEPSYEKDVESVNMQNSSWHS
SGKSIFKVVPWGVRKVLKWLKDTYNEIDIYITENGYAGEEELNDDLRIAYHKSYLSNVLD
AIHLDKVPVKSYTIWSFIDLFEWRDGYTTSFGLYHVNFSDPARSRTPKKSVGFYKKLIKT
R*
>c14353_g1_i1|m.15909
IRPPAATGRHPTMAQENIKNHLILMMYNPKEPIFTQKGDKKTVFNVPQSFLTDRYQSIGI
QLQDRFSEDAGQQVNINDITPPNLDEITQLRRDENFSLWFPKHSRIATALTTIFLRAKNL
DEFQSLAAYCRDRVNPYLFNYCLSVAILHRPDTRDMDIPPFMETFPDKYVDSQVFAKARE
EGNIVPEGSRVPIEIPVDFTASNLEDEHRVAYFTEDLGVNLHHWHWHLVYPFSGPMEVVN
KDRRGELFYYFHQQLMARYNIERMCNKLKRVARLVNLRDPIPEAYFPKLDSLVANRSYPG
RPANMRLQDVNREQDQWQIDIQDMETAIARTFEAIHSGYYLDANNQRQPLTEFGGIDVLG
NIVEASSLSPNAAYYGNWHNFGHATLSVIHDPDLRHLESFGAVGDPATAMRDPVFYRLHA
MVNDVFVEFKSSLPRYTTQQLGYDGVTVTQISVQSPSGPANQLNTFWQQSDVDMSRGLDF
QPRGPVFVRFTHLQHQPFNFVIRVNNAGPARQGTCRIFLGPKFDERGNPWLFQDQRNLMV
EMDRFVVNLRPGENVITQASTSSSVTIPFERTFRDVDTNRPTGGAALEQFNFCGCGWPQH
MHVFKGTPEGYPCHLFVMISNIADDRVNQTVEGQCNDAAVYCGIRDRLYPDRRSMGYPFD
RSPRTGVTTLQQFLTPNMRVQDVTIFHQNRTIRPRARN*
>c14376_g1_i1|m.15966
VNRARTYDNQSRMAAANKKNLLLLLQNPTEPCFIGKGENKAVFDVPNEYLPPRYQAIGAQ
LFDRFGEEAGERIPVKKISLPSLGNVLKLDRYANFSLFLPAHRDYARQLIDIFMGMRNID
ELQSMAVYARDRVNPYLFNYCLSVALMHRPDTQDLDVPSFMQSFPDKFLDSRALSRVREE
ANIVPTGSRMPIEIPMDYTASNLEEEHRLAYFREDVGINLHHWHWHLVYPFNGPRELVNK
NRRGELFYYMHQQIMARYNFERLCNSLKRVVRLTDWRSPIPEAYFPKLDSIVASRSYPAR
VANQTLRDLNREQDQVKADITQLERWRDRIMAAIHSGVVQDERGNNMTLTEFEGIDVLGN
MIESSILSPNRAFYGDIHNYGHVFLSYIHDPDHRHLESFGVIGDSTTAMRDPVFYRWHAF
IDDIFQQFKATLPRYTVNQLNYDGITVTSCQVQSQNSPANVFSTFWQQSDVDLSRGMDFQ
PRGSVFVRFTHLQHQPFTYTINVNNTGAARQGTCRIFIAPSVDERGNPWLFQDQRTLFVE
LDRFVVNLRQGQNTINRRSDQSSVTIPFERTFRNLETNRPEGGDALEQFNFCGCGWPQHM
LMCKGTPEGIGGHLFVMISNYADDRINQDTNVPCSDASSFCGIKDRLYPDRRSMGYPFDR
MPRDGVSTLQQFLTPNMRVTNVTIQFTNRTVRRQ*
>c10041_g1_i1|m.6619
MDDDKNIVVGPEPFYPIAEGSAGYQLHRYFMEYAKMGAICFTNALTGVDYTYAEYLDLTC
RLGEAMRRYGIKVDEKIALCSENCEEFFIPVVAGIYIGAPVAPTNEIYTLRELNHSLGIS
RPTIVFSSKKGLDKVLTVQKTVTSIKTIVILDSKTDFRGYQCMGNFIQRYAPGFKSEDFK
TTDVNRKEQVILIMNSSGSTGLPKGVQLVHENAVTRFSHAKDPIYGNQVSPGTAILTVVP
FHHGFGMFTTLGYFTCGFRIVMLNKFDENRLLKTLQDYKCTSVILVPTLFAILNRSDLID
KYDLSNLTEIASGGAPLAKEIGESVARRFNLPGVRQGYGLTETTSAVIITPEGDDKPGAS
GKIVPLMKAKVVDLDTKKTLGPNQKGEICVKGPMLMKGYANDPEATRQIIDEDGWLHSGD
IGYYDEDKHFFIVDRLKSLIKYKGYQVPPAELESVLLQHPKIFDAGVGSIPDSVAGELPG
AVVVLEKGQSMTEKEVYDYVAGQVSNYKNLRGGVRFVDEVPKGLTGKIDGRAIREILMKP
QAKM*
>c13054_g1_i1|m.12283
MSANIQYGPEPIFPLENGTGGEQLHKYISKYARIPKCIALTNAHTKENVSYNQLLEITCK
LAESLKNFGFTTGDTIAVCSENSLEYFVPVIAALYVGIATAAVNNKYNQRELADCLNISK
PGLVFCSKEVFPKIVKIRDKLSYLRKIVVLDSKDDIASEQCLNNFIIQNCHSNFNVHDFK
PNSFNRDDHVALILNSSGSTGLPKGVMLTHKNLAVRFSHCKDPVFGNKISPGTAILTVIP
FFHGFGMFTTLGYFTCGFQIVLMHTFDERLFLQSLQNYNVESTLLVPTLMTFFAKSPLVK
EYHLPHLQEIASGGAPLSKEIGDAVAERFKLKAIRQGYGLTETTSAILITPEGQIMPGST
GKVVPFFAAKVIDKNSGSTLGPNEVGELCFKGDMIMKGYCNNAEATNSIIDKEGWLHSGD
LGYYDENGFFFILDRLKSLIKYKGYQVAPAEIERILLKHPSIMDAGVTGIPDETAGELPA
ACVVVKPGKHLTEETVINYVSSQVSSSKKLRGGVRFLDTIPKGSTGKIDTKALKEILQKP
RSRL*
>c9513_g1_i1|m.5804
MLSLSRVFKRCLGTHEVRNILKNSELGFDGVLKKVNIIQAGNGVCVGELVVEEEHTNPMK
GLHGGLMATLVDSLTTYALMTHPKSEGLVTVSVELNMTYVNMITIGEVVQIKAETLKAGK
TLGFTECTISNKHTGEILAKGSHTKYLYR*
>c13177_g1_i1|m.12638
MSFNIIRTLRKVNQHLIVKGFSGNRAPRKFYYTGSSHNPEAKLATAGTVQNLKQELAAWM
GVECGYKPLGVTTNSRTQLFQYLPTTQDELPERTMNDSFASALIPLSTDLELQDKYITFL
GHVRVGRLLEDMDIFAVYVAQKHIVNPKVPQGQHSPYTLVTALVDKIDFTDYLPKPNEDI
RLSGHVSWVGKSSLEVVVWLEQKSHGMWRKLTRALFLLAARDPLARKSAIINKLVATTEE
EKKILAGGEARKKQRMLVQSQNLTKVIPNEEEQNTIHSLFVRSVDEVSLKKRNLPPGCVW
MEDCTLSNLIFSHPEDRNLHNKVFGGFLMRQAMELSWALGFIFSKYRPALKSISNISFNR
PVDVNSLVRMNAYVVFTHMQYLQITVYAECWDSTSGKTATSNAFHFTYEVPEQVTEVFPR
SYQDAMMYIDGRRHFYNVMTSRDVATDYLHTESSEKN*
>c10156_g1_i1|m.6798
TMSPTVEIVTQRATLGEGPHWDIPSQCLYYVDIFGQTIHKYVPSTNTHTKVRIEGGPVAF
VVPVEGKPKSFLIGLGRKIVEVIWDGVSETVSDLKVLLEVEDEAGLRNNRFNDGKADPSG
RLWAGTMGPEPEVGKLEPEKGTLYSLTDKHLKEHLKKVSISNGLAWNVKLKKMYYIDSPL
RTVHQYDYNMSKGEISNKKVVFDLDKHDIPGVPDGMTIDSDGNLWVAVFNGSRILKINPN
TSELLATINFPAKQITAAAFGGPTLEDLYVTSAQLVVDGQKQPEPAGAVFKVTGTGSKGL
PCANVKL*
>c12106_g1_i1|m.10324
MKPIVEEIAELGTYQLGEGPHWDHETQSLYFVDISGKSIHKYVPLTKKHTYLSFDKKPSF
IIPVKGHSDRFIISLYREITLMTWDGVSSKPSSMEVIAVVDDTPDKANNRLNDGKADPLG
NLWAGTMSIDGDHTTGTPLTGTLSCLSNKQVKTLITDICVSNGLAWSKDLKKLYYIDSAL
RSVDQFDYDAKNLTISNRQPLFSFAKHNIVGYPDGQTIDAEGNLWVAVFQGQKVLKVDTT
KPETLLGFIDIPDNQVTSVCFGGPNLDEMYVTTASLKLFGSDETKPIKGAIYKVTGHGVK
GLPGDRVKL*
>c8279_g1_i1|m.4268
MAPVVEELIDLGTYELGEGPHWDARTQSLYFVDIFGKSVHRYVPSTKKHTKLCFDKRPSF
IIPVKGHSDRFVISLDQEIVLIIWDGESSKPSKTETIAVHDDIPNKYGVRINDGKADPLG
NLWAGTMALDYNIETSTPRIGSLFCLSNNKLKVQLNDVCISNGLAWSKDLKKLYYIDTGV
KRVDQFDYDTKTLTISNRQPLFTFDKHGIIGYPDGQTIDAEGNLWVAVFSFIFEM*
>c11516_g1_i1|m.9114
KYQYGSALQSQHKSFCHNMGKEKVHINIVVIGHVDSGKSTTTGHLIYKCGGIDKRTIEKF
EKEAQEMGKGSFKYAWVLDKLKAERERGITIDIALWKFETAKYYVTIIDAPGHRDFIKNM
ITGTSQADCAVLIVAAGTGEFEAGISKNGQTREHALLAFTLGVKQLIVGVNKMDSTEPPY
SEARFEEIKKEVSSYIKKIGYNPPSVAFVPISGWNGDNMLEPSDKMQWFKGWTIERKEGK
AEGKTLIEALDAIVQPSRPIDKPLRLPLQDVYKIGGIGTVPVGRVETGVLKPGMVVTFAP
VGLTTEVKSVEMHHEALQEAVPGDNVGFNVKNVSVKELKRGFVAGDSKNNPPRGVSDFVA
QVIVLNHPGQIANGYTPVLDCHTAHIACKFAEIREKCDRRTGKTTEENPKAIKSGDAAIV
NLVPSKPMCVESFKEYPPLGRFAVRDMRQTVAVGVIKSVAFKDTAGKVTKAAEKAQKKK*
